# Supplementary material for: Red Cabbage Rather Than Green Cabbage Increases Stress Resistance and Extends the Lifespan of Caenorhabditis elegans
Source: Antioxidants (Basel). 2021 Jun 8;10(6):930. doi: 10.3390/antiox10060930 (PMC8228718; doi:10.3390/antiox10060930)
Supplement: Supplementary file 1 [file antioxidants-10-00930-s001.zip]

Archive with 1 entries (1 files):
- antioxidants-1232429-SI.pdf
